# Supplementary material for: Environmental and spatial drivers of taxonomic, functional, and phylogenetic characteristics of bat communities in human-modified landscapes
Source: PeerJ. 2016 Oct 13;4:e2551. doi: 10.7717/peerj.2551 (PMC5068362; doi:10.7717/peerj.2551)
Supplement: Table S11 [file peerj-04-2551-s011.xlsx]

## Sheet: Dry 2010
Dry Season 2010 (abundance data)
15 sites X 30 species
Site_Names	Desmodus_rotundus	Lonchorhina_aurita	Micronycteris_megalotis	Micronycteris_hirsuta	Micronycteris_schmidtorum	Micronycteris_nicefori	Tonatia_bidens	Tonatia_brasiliense	Tonatia_silvicola	Mimon_crenulatum	Phyllostomus_discolor	Phyllostomus_hastatus	Lonchophylla_robusta	Glossophaga_commissarisi	Glossophaga_soricina	Hylonycteris_underwoodi	Carollia_castanea	Carollia_brevicauda	Carollia_perspicillata	Sturnira_lilium	Artibeus_phaeotis	Artibeus_toltecus	Artibeus_jamaicensis	Artibeus_lituratus	Ectophylla_alba	Mesophylla_macconnelli	Vampyressa_pusilla	Vampyressa_nymphaea	Uroderma_bilobatum	Platyrrhinus_helleri
Mario	1	0	2	0	0	0	1	0	0	0	0	0	0	0	0	2	9	7	6	0	1	5	1	1	0	0	0	1	0	0
LaMartita	9	0	1	1	0	0	0	0	1	0	0	0	0	0	0	0	10	9	12	0	1	9	5	1	1	0	0	0	0	1
Elicinio	0	0	3	1	0	0	0	7	0	1	11	0	0	5	12	0	14	10	3	0	1	4	13	0	4	7	2	0	1	0
Rojomaca	1	0	2	0	0	0	0	2	1	1	1	0	0	0	0	2	7	7	3	0	3	7	14	2	5	0	1	0	0	0
SelvaVerde	1	0	2	0	0	0	0	0	0	0	0	0	0	0	0	2	6	13	2	0	1	4	4	2	0	0	0	0	0	0
MINAE	16	0	0	0	0	0	0	0	0	0	8	1	0	4	1	0	20	7	20	3	2	1	48	4	0	0	0	0	4	3
PlanetaVerde	1	0	0	2	0	0	1	1	2	0	0	0	0	6	0	0	6	9	9	0	2	8	6	0	4	0	1	0	0	0
Hebron	7	0	0	1	0	1	1	1	4	4	0	0	0	11	9	1	1	12	9	0	2	8	12	3	3	0	0	0	3	0
Paniagua	4	0	1	2	0	0	0	0	2	0	0	0	0	3	1	2	3	14	2	0	0	5	10	1	0	0	2	1	0	0
Gavilan	0	0	0	0	0	0	0	1	0	0	7	0	1	0	45	1	6	7	48	0	23	71	35	11	0	0	0	5	1	10
Nogal	0	0	1	0	1	0	0	2	0	0	0	0	0	8	63	1	8	10	13	0	5	21	8	4	2	0	0	0	2	6
Plywood	0	1	2	0	0	0	0	0	0	0	0	0	0	0	1	0	8	15	7	0	4	14	11	0	0	0	0	0	0	0
PozoAzul	7	0	1	0	0	0	0	1	0	0	2	0	0	0	0	1	16	11	15	0	2	9	5	1	3	0	0	0	0	1
LaSelva	0	0	2	3	1	0	1	2	2	0	0	0	0	0	0	0	11	14	3	0	5	9	2	3	1	0	0	0	0	0
Zocoro	0	0	1	1	0	0	0	0	0	0	0	0	0	0	0	0	11	4	3	0	0	3	3	3	0	0	0	0	0	1

## Sheet: Wet 2010
Wet Season 2010 (abundance data)
15 sites X 33 species
Site_Names	Desmodus_rotundus	Micronycteris_brachyotis	Micronycteris_megalotis	Micronycteris_hirsuta	Micronycteris_schmidtorum	Micronycteris_nicefori	Trachops_cirrhosus	Tonatia_bidens	Tonatia_brasiliense	Tonatia_silvicola	Mimon_crenulatum	Phyllostomus_discolor	Phyllostomus_hastatus	Lonchophylla_robusta	Glossophaga_commissarisi	Glossophaga_soricina	Hylonycteris_underwoodi	Lichonycteris_obscura	Carollia_castanea	Carollia_brevicauda	Carollia_perspicillata	Sturnira_lilium	Artibeus_phaeotis	Artibeus_toltecus	Artibeus_jamaicensis	Artibeus_lituratus	Ectophylla_alba	Chiroderma_villosum	Mesophylla_macconnelli	Vampyressa_pusilla	Vampyressa_nymphaea	Uroderma_bilobatum	Platyrrhinus_helleri
Mario	0	0	1	2	0	0	0	1	0	0	1	0	0	0	0	0	1	0	7	4	4	0	1	7	4	4	0	0	0	0	0	0	0
LaMartita	2	0	0	1	0	0	0	2	0	0	2	0	0	0	0	0	1	0	5	1	5	0	1	4	3	2	2	0	0	0	0	0	0
Elicinio	0	0	1	0	1	0	0	0	3	0	0	0	0	0	1	4	2	0	5	5	2	0	1	3	26	0	0	0	3	1	1	1	0
Rojomaca	0	0	1	1	0	0	0	0	0	1	0	2	0	0	0	0	0	0	2	16	5	0	2	9	11	1	3	0	0	0	0	0	0
SelvaVerde	0	0	0	0	0	0	0	1	0	0	0	0	0	0	0	0	2	0	3	4	2	0	0	4	0	0	0	0	0	0	0	0	0
MINAE	4	0	0	0	0	0	0	0	0	0	0	12	0	2	4	10	0	0	19	6	12	4	2	3	38	5	2	0	0	0	0	8	3
PlanetaVerde	0	0	0	1	0	0	0	1	4	5	1	0	0	0	6	0	0	0	9	13	2	0	2	15	15	6	0	0	0	1	0	3	0
Hebron	2	0	3	3	0	1	0	0	0	12	1	0	0	0	9	2	2	0	3	10	7	0	1	7	20	17	4	0	0	0	1	7	1
Paniagua	4	0	2	2	0	0	0	3	0	2	3	0	0	0	1	3	1	1	12	10	11	0	4	6	8	0	0	0	0	2	0	1	0
Gavilan	0	0	1	0	0	0	0	0	2	0	0	10	0	0	0	26	1	0	8	9	34	0	6	49	46	2	0	0	0	0	1	5	2
Nogal	0	0	2	5	2	0	0	0	2	0	0	2	0	0	4	29	2	0	11	14	8	0	3	24	0	0	0	0	0	0	0	3	0
Plywood	1	0	2	0	0	0	0	0	2	1	0	0	0	0	1	1	1	0	18	14	8	0	3	17	24	1	0	0	0	0	1	0	0
PozoAzul	3	0	2	0	0	0	0	1	0	1	0	0	1	0	0	0	0	0	18	2	10	0	0	6	11	7	2	2	0	0	0	0	2
LaSelva	1	1	1	4	0	0	2	4	2	0	0	0	0	0	3	0	1	0	15	8	2	0	0	5	3	6	0	0	0	0	1	0	0
Zocoro	0	0	0	0	0	0	0	1	0	0	1	0	0	0	0	0	0	0	5	0	1	0	0	2	2	3	0	0	0	0	3	0	0

## Sheet: Site Data
Site_Names	Lat	Long	Biome	Dry_Season_Start_Date	Dry_Season_End_Date	Wet_Season_Start_Date	Wet_Season_End_Date
Mario	10.3376	-83.9963	Lowland wet tropical forest (closed canopy)	2010-01-15	2010-04-19	2010-06-14	2010-09-12
LaMartita	10.4801	-84.0744	Lowland wet tropical forest (closed canopy)	2010-01-18	2010-04-21	2010-06-08	2010-09-06
Elicinio	10.3258	-83.9389	Lowland wet tropical forest (closed canopy)	2010-01-26	2010-04-13	2010-05-22	2010-08-29
Rojomaca	10.531	-84.0381	Lowland wet tropical forest (closed canopy)	2010-02-05	2010-04-15	2010-06-16	2010-09-10
SelvaVerde	10.4416	-84.0666	Lowland wet tropical forest (closed canopy)	2010-02-06	2010-04-21	2010-05-15	2010-09-06
MINAE	10.3896	-83.9708	Lowland wet tropical forest (closed canopy)	2010-01-25	2010-04-13	2010-05-16	2010-08-29
PlanetaVerde	10.6239	-83.9042	Lowland wet tropical forest (closed canopy)	2010-01-19	2010-04-24	2010-05-17	2010-08-19
Hebron	10.6434	-83.9865	Lowland wet tropical forest (closed canopy)	2010-01-17	2010-05-12	2010-06-02	2010-09-04
Paniagua	10.5907	-84.0424	Lowland wet tropical forest (closed canopy)	2010-01-21	2010-05-14	2010-06-17	2010-09-03
Gavilan	10.487	-83.988	Lowland wet tropical forest (closed canopy)	2010-01-23	2010-04-17	2010-06-05	2010-09-10
Nogal	10.4603	-83.9476	Lowland wet tropical forest (closed canopy)	2010-02-07	2010-04-18	2010-06-21	2010-08-30
Plywood	10.6106	-83.9496	Lowland wet tropical forest (closed canopy)	2010-01-20	2010-05-13	2010-06-01	2010-08-31
PozoAzul	10.3871	-84.1342	Lowland wet tropical forest (closed canopy)	2010-01-14	2010-04-12	2010-06-04	2010-09-13
LaSelva	10.417	-84.0193	Lowland wet tropical forest (closed canopy)	2010-02-03	2010-04-20	2010-06-07	2010-09-11
Zocoro	10.4285	-84.0939	Lowland wet tropical forest (closed canopy)	2010-01-16	2010-04-12	2010-06-08	2010-09-13

## Sheet: Inventory Details
Measurement Method/Type/Duration
Fifteen sites established across the landscape with centers of sites positioned within forest patches and separated by at least 3.5 km.
Sites were selected to represent a forest loss and fragmentation gradient that encompasses the natural range in composition and configuration of land cover in the study area.
Bats were surveyed using ground-level mist nets during the dry season (January to April) and wet season (May to September) of 2010.
Each site was surveyed four times each season.
For each survey, 12 mist nets (12 m x 2.5 m) were opened for 6 hours from dusk until midnight (mist nets were inspected every 30 minutes).
Mist nets were deployed in trails and flyways in closed-canopy forest within 1 km of the center of each site.
To identify recaptures within a sampling period, hair was trimmed on the back of each bat before release.
Species, sex, age, reproductive state, mass, forearm length, and time of capture were recorded for each individual.
The use of ground-level mist nets, unaccompanied by other sampling methods, effectively samples species from the family Phyllostomidae. Therefore, analyses were limited to phyllostomid species.
Geographic Projection
WGS_1984_UTM_Zone_16N

## Sheet: Traits
								Diet (0/1)					Where (0/1)			How (0/1)			Roost Type (1/0)						Size		Skull						Wing
	Family	Subfamily	Genus	Species	IUCN	Ensemble	FG	Fruit_Plant	Nectar_Pollen	Inverts	Verts	Blood	Canopy	Subcanopy	Understory	Gleaning	Hover	Other	Foliage	Bark_Roots	Treeholes_Termite nests	Man-made	Culvert_Under large rock	Caves_Tunnels_Mines_Sewers	Mass	Forearm	Greatest_Length_of_Skull	Condylobasal_Length	Length_of_Maxillary_Row_of_Teeth	Breadth_Across_Upper_Molars	Width_Across_Post-orbital_Constriction	Breadth_of_Braincase	Aspect_Ratio	Wing_Loading
1	Phyllostomidae	Stenodermatinae	Artibeus	Artibeus_jamaicensis	LC	F	Canopy frug	1	1	1	0	0	1	1	1	1	0	0	1	0	1	1	0	0	50.4397	63.1539	28.9	28.9	10.65	10.55	7	12.45	5.98	15.4907
2	Phyllostomidae	Stenodermatinae	Artibeus	Artibeus_lituratus	LC	F	Canopy frug	1	1	1	0	0	1	1	0	1	0	0	1	0	1	0	0	0	68.3473	70.2598	31.5625	27.7625	10.775	13.2875	6.5625	13.8625	6.23	17.0661
3	Phyllostomidae	Stenodermatinae	Artibeus	Artibeus_phaeotis	LC	F	Understory frug	1	1	0	0	0	0	1	1	1	0	0	1	0	0	0	0	0	11.7332	37.5849	19.68	16.2125	6.34	8.4	5	8.7375	6.19	10.315
4	Phyllostomidae	Stenodermatinae	Artibeus	Artibeus_watsoni	LC	F	Understory frug	1	0	0	0	0	0	0	1	1	0	0	1	0	0	0	0	0	11.4576	38.1976	19.6	17.225	6.1625	8.3625	4.8	8.75	6.28	8.97044
5	Phyllostomidae	Carolliinae	Carollia	Carollia_castanea	LC	F	Understory frug	1	0	1	0	0	0	0	1	1	0	0	1	0	0	0	0	1	13.187	36.0325	19.5	17.0875	6.1625	6.85	5.1625	8.7375	5.89	8.67833
6	Phyllostomidae	Carolliinae	Carollia	Carollia_perspicillata	LC	F	Understory frug	1	1	1	0	0	0	1	1	1	0	0	0	0	1	1	1	1	20.2515	43.1477	23.3	21.075	7.7375	7.975	5.55	9.7	6.01	9.67289
7	Phyllostomidae	Carolliinae	Carollia	Carollia_sowelli	LC	F	Understory frug	1	0	1	0	0	0	0	1	1	0	0	0	0	1	0	0	1	17.6307	39.9476	22.095	19.7	7.131	7.482	5.375	9.595	5.5	12.4
8	Phyllostomidae	Stenodermatinae	Centurio	Centurio_senex	LC	F	Understory frug	1	0	0	0	0	0	0	1	1	0	0	1	0	0	0	0	0	21.3917	44.925	18	14.8	5.4	10.8	5.7875	10.175	6.34	13.0856
9	Phyllostomidae	Stenodermatinae	Chiroderma	Chiroderma_villosum	LC	F	Canopy frug	1	0	1	0	0	1	1	0	1	0	0	1	0	1	0	0	0	21.695	44.5113	26	23.025	8.8875	11.5625	5.9125	10.8	6.13	11.3705
10	Phyllostomidae	Desmodontinae	Desmodus	Desmodus_rotundus	LC	S	Sanguinivore	0	0	0	0	1	0	1	1	0	0	1	0	0	1	1	0	1	36.6661	60.0738	24.475	20.925	3.3875	6.0125	5.3125	11.875	6.7	14
11	Phyllostomidae	Stenodermatinae	Ectophylla	Ectophylla_alba	NT	F	Understory frug	1	0	0	0	0	0	1	1	1	0	0	1	0	0	0	0	0	5.9564	28.7174	16.8	15.4333	6.13333	7.45	4.26667	7.33333	6.34	10.9587
12	Phyllostomidae	Glossophaginae	Glossophaga	Glossophaga_commissarisi	LC	N	Understory nect	1	1	1	0	0	0	1	0	0	1	0	0	0	1	1	1	1	8.55384	33.4457	20.15	18.5	6.85	5.55	4.5	8.4	6.45765	9.61359
13	Phyllostomidae	Glossophaginae	Glossophaga	Glossophaga_soricina	LC	N	Canopy nect	1	1	1	0	0	1	1	0	0	1	0	0	0	1	1	0	1	9.62755	34.7686	21.35	19.7	7.25	5.5	4.6125	8.5	6.4	10.218
14	Phyllostomidae	Glossophaginae	Hylonycteris	Hylonycteris_underwoodi	LC	N	Canopy nect	0	1	0	0	0	1	1	0	0	1	0	0	0	0	0	0	1	7.30589	32.0427	21.55	20.7	7.4	4.35	4.05	8.35	6.38172	9.03898
15	Phyllostomidae	Phyllostominae	Lampronycteris	Lampronycteris_brachyotis	LC	GA	Understory insectivore	1	1	1	0	0	0	1	0	1	0	0	0	0	1	0	0	1	12.5	42	21.8	19.075	8.2	6.95	5.05	8.675	6.24	11.4453
16	Phyllostomidae	Glossophaginae	Lichonycteris	Lichonycteris_obscura	LC	N	Understory nect	0	1	1	0	0	0	1	1	0	1	0	0	0	1	0	0	0	7	31.95	18.475	17.4625	5.8625	4.3375	4	7.975	6.6	8.4
17	Phyllostomidae	Glossophaginae	Lonchophylla	Lonchophylla_robusta	LC	N	Understory nect	1	1	1	0	0	0	1	1	0	1	0	0	0	0	0	0	1	14.5	42.3	26.95	25.2875	9.8	6.6625	5.2375	10.225	6.81945	12.3516
18	Phyllostomidae	Phyllostominae	Lonchorhina	Lonchorhina_aurita	LC	GA	Understory insectivore	1	0	1	0	0	0	1	1	1	0	0	0	0	0	0	0	1	15.85	51.5775	21.1	19.25	6.9	7.0375	4.8875	8.725	7.17179	9.23854
19	Phyllostomidae	Phyllostominae	Lophostoma	Lophostoma_brasiliense	LC	GA	Canopy animalivore	1	0	1	1	0	1	1	1	1	0	0	0	0	1	0	0	0	8.96718	34.7684	20.2	16.8	6.8	6.35	3.25	8.1	7.32647	7.64028
20	Phyllostomidae	Phyllostominae	Lophostoma	Lophostoma_silvicolum	LC	GA	Understory insectivore	1	0	1	0	0	0	0	1	1	0	0	0	0	1	0	0	0	36.1875	55.7937	28.4	23.5	9.65	8.85	4.1	10.65	5.12	9.90715
21	Phyllostomidae	Stenodermatinae	Mesophylla	Mesophylla_macconnelli	LC	F	Canopy frug	1	0	0	0	0	1	1	0	1	0	0	1	0	1	0	0	0	8.0625	31.7979	17.9	16.2375	6.05	7.425	4.5375	7.55	6.34	11.2489
22	Phyllostomidae	Phyllostominae	Micronycteris	Micronycteris_hirsuta	LC	GA	Understory insectivore	1	0	1	0	0	0	0	1	1	0	0	0	0	1	0	0	0	14.2143	42.7163	23.675	20.2875	9.1125	7.225	4.9125	8.6625	5.86	8.73331
23	Phyllostomidae	Phyllostominae	Micronycteris	Micronycteris_microtis	LC	GA	Understory insectivore	0	0	1	0	0	0	0	1	1	0	0	0	0	1	1	1	1	6.38929	33.7515	19.125	16.575	6.66	6.1	4	7.42	5.73	5.95488
24	Phyllostomidae	Phyllostominae	Micronycteris	Micronycteris_schmidtorum	LC	GA	Canopy insectivore	0	0	1	0	0	1	1	1	1	0	0	0	0	1	0	0	0	10.4167	38.1667	19.7625	17.3375	7.5625	6.2875	4.175	7.6375	7.29389	7.97694
25	Phyllostomidae	Phyllostominae	Mimon	Mimon_crenulatum	LC	GA	Canopy insectivore	0	0	1	0	0	1	1	1	1	0	0	0	1	1	0	0	0	16.4375	49.7104	21.9125	18.9875	7.675	8.4625	4.0125	8.475	6.54	7.40531
26	Phyllostomidae	Phyllostominae	Phyllostomus	Phyllostomus_discolor	LC	N	Canopy nect	1	1	1	0	0	1	1	1	1	0	0	0	0	1	0	0	1	41.13	63.0025	30.2	26.95	9.7	10.1	6.425	12.15	6.6	15.8
27	Phyllostomidae	Phyllostominae	Phyllostomus	Phyllostomus_hastatus	LC	GA	Canopy animalivore	1	1	1	1	0	1	1	0	1	0	0	1	0	1	1	0	1	111.605	87.5375	30.05	33.9625	9.8	13.925	7.3125	14.675	6.79	21.2849
28	Phyllostomidae	Stenodermatinae	Platyrrhinus	Platyrrhinus_helleri	LC	F	Canopy frug	1	0	0	0	0	1	1	0	1	0	0	1	0	0	0	0	0	14.6329	38.9835	22.2	19.4	7.8	9	5.4	9.2	6.04	10.7885
29	Phyllostomidae	Stenodermatinae	Sturnira	Sturnira_lilium	LC	F	Canopy frug	1	1	0	0	0	1	1	1	1	0	0	1	0	1	0	0	1	18.2083	39.8083	22.4	20.1375	7.3	8.15	6	10.5	6.5	12.2
30	Phyllostomidae	Phyllostominae	Tonatia	Tonatia_saurophila	LC	GA	Understory insectivore	1	0	1	0	0	0	1	1	1	0	0	0	0	1	0	0	0	31.1493	57.0419	28.225	23.775	9.6375	8.6375	5.45	10.55	5.76	10.9877
31	Phyllostomidae	Phyllostominae	Trachops	Trachops_cirrhosus	LC	GA	Understory animalivore	0	0	1	1	0	0	0	1	1	0	0	0	0	1	1	0	1	32.25	59.3875	28.02	24.9	10.31	10.33	13.7	11.69	5.79	10.5985
32	Phyllostomidae	Phyllostominae	Trinycteris	Trinycteris_nicefori	LC	GA	Understory insectivore	1	0	1	0	0	0	0	1	1	0	0	0	0	1	0	0	0	9.58	38.2175	21.1375	19	7.5625	6.225	4.2125	8.175	7.3127	7.78258
33	Phyllostomidae	Stenodermatinae	Uroderma	Uroderma_bilobatum	LC	F	Canopy frug	1	1	1	0	0	1	1	0	1	0	0	1	0	0	0	0	0	19.2528	43.099	23.5	21	8.1	9.4	5.4	9.6	6.18	11.1452
34	Phyllostomidae	Stenodermatinae	Vampyressa	Vampyressa_nymphaea	LC	F	Canopy frug	1	0	0	0	0	1	1	0	1	0	0	1	0	0	0	0	0	13.7153	37.1594	21.425	18.575	7.15	8.8875	4.7625	9.3	5.93	15.7536
35	Phyllostomidae	Stenodermatinae	Vampyressa	Vampyressa_thyone	LC	F	Understory frug	1	0	0	0	0	0	1	1	1	0	0	1	0	0	0	0	0	8.89583	30.0417	18.4	16.3125	5.775	7.7	4.6	8.2	5.88	9.24182
